# Supplementary material for: Infants' perception of lightness changes related to cast shadows
Source: PLoS One. 2017 Mar 15;12(3):e0173591. doi: 10.1371/journal.pone.0173591 (PMC5351879; doi:10.1371/journal.pone.0173591)
Supplement: S1 Dataset — (XLSX) [file pone.0173591.s001.xlsx]

## Sheet: Sheet1
Experiment 1: Looking times of each condition
Subject	Age in days	Order of condition	natural condition	unnatural condition
s1y	148	natural-first	28212	26482
s2y	149	natural-first	23614	25513
s3y	151	natural-first	29472	23099
s4y	160	natural-first	19213	10018
s5y	174	natural-first	21724	17008
s6y	174	natural-first	28310	21796
s7y	182	natural-first	27497	24318
s8y	188	natural-first	22195	18118
s9y	146	unnatural-first	14686	23151
s10y	146	unnatural-first	13135	19218
s11y	154	unnatural-first	23739	29982
s12y	152	unnatural-first	12272	17063
s13y	167	unnatural-first	20190	19306
s14y	174	unnatural-first	18372	21612
s15y	179	unnatural-first	24890	27155
s16y	179	unnatural-first	13042	11825
s1o	206	natural-first	23290	26064
s2o	214	natural-first	25858	26606
s3o	231	natural-first	15912	21397
s4o	249	natural-first	25214	27391
s5o	243	natural-first	19791	20223
s6o	245	natural-first	25758	26752
s7o	248	natural-first	21507	27069
s8o	251	natural-first	24371	27081
s9o	196	unnatural-first	15619	24601
s10o	203	unnatural-first	19122	25678
s11o	211	unnatural-first	15108	23062
s12o	211	unnatural-first	22595	29122
s13o	216	unnatural-first	27044	29159
s14o	223	unnatural-first	22572	27869
s15o	216	unnatural-first	20207	24442
s16o	232	unnatural-first	18812	21005
Experiment 2: Looking times of each condition
Subject	Age in days	Order of condition	natural condition	unnatural condition
s1y	157	natural-first	29431	24323
s2y	171	natural-first	23120	16794
s3y	174	natural-first	18915	23567
s4y	178	natural-first	27844	24678
s5y	179	natural-first	18221	21608
s6y	185	natural-first	29371	27997
s7y	185	natural-first	21850	24288
s8y	193	natural-first	20558	19671
s9y	148	unnatural-first	23732	16313
s10y	152	unnatural-first	15038	13504
s11y	159	unnatural-first	23763	23759
s12y	164	unnatural-first	22043	16759
s13y	175	unnatural-first	25307	28027
s14y	177	unnatural-first	12092	27722
s15y	178	unnatural-first	26278	26336
s16y	183	unnatural-first	21994	28031
s1o	220	natural-first	29239	24571
s2o	211	natural-first	13730	15328
s3o	204	natural-first	21583	12047
s4o	208	natural-first	24526	18687
s5o	235	natural-first	25744	23858
s6o	236	natural-first	11445	14666
s7o	247	natural-first	19580	20653
s8o	252	natural-first	28035	21209
s9o	195	unnatural-first	18294	18237
s10o	218	unnatural-first	13846	21530
s11o	212	unnatural-first	25641	25699
s12o	212	unnatural-first	21672	23995
s13o	234	unnatural-first	28413	27701
s14o	241	unnatural-first	11048	10949
s15o	248	unnatural-first	23517	22796
s16o	250	unnatural-first	24631	29900
